# Supplementary material for: Potential Role and Impact of Peripheral Blood Mononuclear Cells in Radiographic Axial Spondyloarthritis-Associated Endothelial Dysfunction
Source: Diagnostics (Basel). 2021 Jun 4;11(6):1037. doi: 10.3390/diagnostics11061037 (PMC8226914; doi:10.3390/diagnostics11061037)
Supplement: Supplementary file 1 [file diagnostics-11-01037-s001.zip]

Archive with 1 entries (1 files):
- diagnostics-1201907-supplementary.pdf
